# Supplementary material for: Overexpression of FLZ12 Suppresses Root Hair Development and Enhances Iron-Deficiency Tolerance in Arabidopsis
Source: Genes (Basel). 2025 Apr 6;16(4):438. doi: 10.3390/genes16040438 (PMC12027241; doi:10.3390/genes16040438)
Supplement: Supplementary file 1 [file genes-16-00438-s001.zip]

Archive with 1 entries (1 files):
- genes-3529170-supplementary.pdf
